# Supplementary material for: KIFCI, a novel putative prognostic biomarker for ovarian adenocarcinomas: delineating protein interaction networks and signaling circuitries
Source: J Ovarian Res. 2014 May 12;7:53. doi: 10.1186/1757-2215-7-53 (PMC4098650; doi:10.1186/1757-2215-7-53)
Supplement: Additional file 1 — List of Pathways Associated with KIFC1. [file 1757-2215-7-53-S1.xls]

## Sheet: Sheet1
Involvement in	No of genes	% of genes involved	P value	Benjamini test value
Ubiquitination_Pathways_Cell_Cycle	3	4.1	0.003	0.018
acetylation	19	25.7	0.0084	0.035
active site:Proton acceptor	11	14.9	0.00017	0.0066
adenyl nucleotide binding	32	43.2	4.2e-15	2.2e-13
adenyl ribonucleotide binding	32	43.2	9.8e-16	7.7e-14
anaphase-promoting complex-dependent proteasomal ubiquitin-dependent protein catabolic process	4	5.4	0.0048	0.036
ATP binding	32	43.2	7.1e-16	1e-13
cdc25 and chk1 Regulatory Pathway in response to DNA damage	2	2.7	0.06	0.39
cell cycle	54	73	3.3e-51	3.7e-49
cell cycle checkpoint	13	17.6	3.8e-14	1.1e-12
cell cycle control	4	5.4	0.00022	0.0011
cell cycle phase	48	64.9	1.3e-54	7.4e-52
cell cycle process	50	67.6	1.8e-51	3.3e-49
cell division	35	47.3	2.5e-44	1.4e-42
Cell division and chromosome partitioning	3	4.1	0.099	0.57
cell proliferation	15	20.3	4.8e-08	9.2e-07
cellular macromolecular complex assembly	5	6.8	0.086	0.36
cellular macromolecular complex subunit organization	7	9.5	0.011	0.072
cellular protein complex disassembly	2	2.7	0.086	0.36
cellular response to stress	12	16.2	0.00016	0.0017
centriole	3	4.1	0.0095	0.027
centromere	9	12.2	1.3e-12	1.3e-11
centromere complex assembly	3	4.1	0.0004	0.004
centrosome	12	16.2	7.3e-09	3.9e-08
centrosome cycle	2	2.7	0.095	0.39
centrosome separation	2	2.7	0.021	0.12
chromatin	4	5.4	0.07	0.17
chromatin assembly	3	4.1	0.076	0.34
chromatin binding	5	6.8	0.0037	0.033
chromosomal part	23	31.1	1.4e-18	1.8e-17
chromosomal protein	8	10.8	1.3e-06	8.6e-06
chromosome	26	35.1	1.1e-20	1.8e-19
chromosome condensation	6	8.1	1.7e-07	2.9e-06
chromosome localization	5	6.8	9.1e-07	1.4e-05
chromosome movement towards spindle pole	2	2.7	0.016	0.099
chromosome organization	21	28.4	3.5e-13	9.7e-12
Chromosome partition	5	6.8	5.6e-06	3.3e-05
chromosome passenger complex	3	4.1	6.7e-05	0.00026
chromosome segregation	16	21.6	8e-20	3.7e-18
chromosome, centromeric region	16	21.6	1.3e-17	1.4e-16
coiled coil	26	35.1	4.5e-08	3.4e-07
condensed chromosome	20	27	6.2e-24	1.3e-22
condensed chromosome kinetochore	12	16.2	2.1e-15	2e-14
condensed chromosome, centromeric region	13	17.6	1.8e-16	2.2e-15
condensed nuclear chromosome	4	5.4	0.0016	0.0054
condensin complex	3	4.1	0.00033	0.0012
cross-link:Glycyl lysine isopeptide (Lys-Gly) (interchain with G-Cter in ubiquitin)	6	8.1	0.00093	0.031
cytokinesis	7	9.5	6.6e-08	1.2e-06
cytokinesis during cell cycle	3	4.1	0.00095	0.0083
cytoplasm	38	51.4	7e-11	6.1e-10
cytoplasmic microtubule	3	4.1	0.0033	0.0098
cytoskeletal part	37	50	1.8e-25	4.6e-24
cytoskeleton	37	50	5.8e-20	8.4e-19
cytoskeleton organization	20	27	5.7e-13	1.5e-11
cytosol	12	16.2	0.048	0.12
DEAD-like helicase, N-terminal	4	5.4	0.0071	0.1
DEXDc	4	5.4	0.014	0.087
DNA binding	16	21.6	0.057	0.38
dna condensation	4	5.4	1.1e-05	6.4e-05
DNA damage	6	8.1	0.0011	0.005
DNA damage checkpoint	5	6.8	0.00011	0.0012
DNA damage response, signal transduction	5	6.8	0.00082	0.0076
DNA integrity checkpoint	6	8.1	7.4e-06	9.9e-05
DNA metabolic process	15	20.3	3e-07	4.9e-06
DNA packaging	9	12.2	1.7e-07	2.9e-06
DNA recombination	4	5.4	0.018	0.11
DNA repair	7	9.5	0.0037	0.028
DNA replication	12	16.2	3.9e-09	8.3e-08
DNA/RNA helicase, C-terminal	4	5.4	0.0068	0.11
dna-binding	12	16.2	0.094	0.27
domain:CD1	2	2.7	0.0075	0.19
domain:Helicase ATP-binding	3	4.1	0.065	0.75
domain:Helicase C-terminal	3	4.1	0.06	0.74
domain:Kinesin-motor	10	13.5	4.6e-14	7.2e-12
domain:Protein kinase	11	14.9	9.9e-06	0.00044
double-strand break repair via homologous recombination	2	2.7	0.095	0.39
enzyme binding	7	9.5	0.023	0.18
establishment of cell polarity	2	2.7	0.1	0.4
establishment of chromosome localization	5	6.8	9.1e-07	1.4e-05
establishment of mitotic spindle localization	4	5.4	7.6e-06	9.9e-05
establishment of mitotic spindle orientation	2	2.7	0.031	0.17
establishment of organelle localization	9	12.2	2.5e-09	5.6e-08
establishment of spindle localization	4	5.4	1.6e-05	0.00019
establishment of spindle orientation	2	2.7	0.031	0.17
G1 phase of mitotic cell cycle	2	2.7	0.09	0.37
G2 phase	3	4.1	0.00056	0.0054
G2 phase of mitotic cell cycle	3	4.1	0.00056	0.0054
G2/M transition checkpoint	3	4.1	0.0031	0.024
G2/M transition DNA damage checkpoint	3	4.1	0.002	0.016
helicase	4	5.4	0.014	0.057
Helicase, superfamily 1 and 2, ATP-binding	4	5.4	0.0068	0.11
HELICc	4	5.4	0.013	0.1
Homologous recombination	2	2.7	0.1	0.21
interphase	8	10.8	1.3e-06	1.9e-05
interphase of mitotic cell cycle	8	10.8	1.1e-06	1.6e-05
intracellular non-membrane-bounded organelle	52	70.3	3.2e-26	1.1e-24
intracellular organelle lumen	28	37.8	8.1e-09	4.1e-08
intracellular signaling cascade	15	20.3	0.0051	0.038
isopeptide bond	6	8.1	0.0073	0.032
kinase	11	14.9	0.00026	0.0013
kinesin complex	4	5.4	8e-05	0.0003
Kinesin, motor region	10	13.5	2.2e-14	2.7e-12
Kinesin, motor region, conserved site	10	13.5	2.2e-14	2.7e-12
kinetochore	13	17.6	7.8e-18	1.5e-16
kinetochore assembly	2	2.7	0.016	0.099
kinetochore organization	2	2.7	0.021	0.12
KISc	10	13.5	1.6e-13	5.1e-12
lipid moiety-binding region:S-farnesyl cysteine	3	4.1	0.016	0.34
M phase	45	60.8	8.4e-54	2.3e-51
M phase of meiotic cell cycle	7	9.5	1.2e-05	0.00015
M phase of mitotic cell cycle	38	51.4	7.4e-48	5.9e-46
macromolecular complex subunit organization	8	10.8	0.078	0.34
Mad3/BUB1 homology region 1	2	2.7	0.0072	0.092
Mad3_BUB1_I	2	2.7	0.0092	0.097
maintenance of location	3	4.1	0.044	0.22
meiosis	7	9.5	1.2e-05	0.00015
meiotic cell cycle	7	9.5	1.4e-05	0.00017
membrane-enclosed lumen	28	37.8	2e-08	9.5e-08
metaphase	2	2.7	0.036	0.19
metaphase plate congression	3	4.1	0.0014	0.012
microtubule	17	23	1.1e-13	8.6e-13
microtubule associated complex	7	9.5	8.7e-06	3.7e-05
microtubule binding	4	5.4	0.0035	0.033
microtubule cytoskeleton	36	48.6	2.1e-32	1.1e-30
microtubule cytoskeleton organization	19	25.7	2.8e-20	1.4e-18
microtubule depolymerization	2	2.7	0.021	0.12
microtubule motor activity	10	13.5	2.9e-11	5.6e-10
microtubule organizing center	13	17.6	2.1e-09	1.2e-08
microtubule organizing center part	3	4.1	0.029	0.075
microtubule polymerization or depolymerization	2	2.7	0.066	0.3
microtubule-based movement	10	13.5	6.9e-09	1.4e-07
microtubule-based process	26	35.1	8.6e-26	4.8e-24
midbody	7	9.5	1.6e-10	1e-09
mitosis	38	51.4	3.6e-48	3.4e-46
mitotic cell cycle	45	60.8	1.9e-51	2.7e-49
mitotic cell cycle checkpoint	9	12.2	4.8e-11	1.2e-09
mitotic cell cycle G2/M transition DNA damage checkpoint	2	2.7	0.021	0.12
mitotic cell cycle spindle assembly checkpoint	4	5.4	2.2e-05	0.00026
Mitotic checkpoint serine/threonine protein kinase, Bub1	2	2.7	0.0072	0.092
mitotic chromosome condensation	4	5.4	3.8e-05	0.00043
mitotic chromosome movement towards spindle pole	2	2.7	0.01	0.069
mitotic metaphase	2	2.7	0.026	0.15
mitotic metaphase plate congression	2	2.7	0.046	0.23
mitotic sister chromatid segregation	11	14.9	1.9e-15	6.6e-14
mitotic spindle elongation	2	2.7	0.01	0.069
mitotic spindle organization	6	8.1	9.9e-09	2e-07
motor activity	10	13.5	7.2e-09	1.1e-07
motor protein	10	13.5	1.7e-09	1.4e-08
mutagenesis site	27	36.5	1e-08	1e-06
Ndc80 complex	2	2.7	0.019	0.051
negative regulation of cell cycle	4	5.4	0.0088	0.06
negative regulation of cell cycle process	5	6.8	8.1e-06	0.0001
negative regulation of cell division	2	2.7	0.01	0.069
negative regulation of cellular component organization	5	6.8	0.0066	0.047
negative regulation of ligase activity	3	4.1	0.048	0.24
negative regulation of mitosis	4	5.4	2.9e-05	0.00034
negative regulation of mitotic metaphase/anaphase transition	4	5.4	2.2e-05	0.00026
negative regulation of nuclear division	4	5.4	2.9e-05	0.00034
negative regulation of organelle organization	5	6.8	0.00089	0.008
negative regulation of protein ubiquitination	3	4.1	0.058	0.27
negative regulation of ubiquitin-protein ligase activity	3	4.1	0.048	0.24
neuroblast proliferation	2	2.7	0.081	0.35
non-membrane-bounded organelle	52	70.3	3.2e-26	1.1e-24
nuclear chromosome	7	9.5	0.00012	0.00043
nuclear division	38	51.4	3.6e-48	3.4e-46
nuclear lumen	28	37.8	8e-11	5.5e-10
nuclear matrix	4	5.4	0.0024	0.0076
nuclear periphery	4	5.4	0.0031	0.0094
nucleolus	10	13.5	0.0056	0.016
nucleoplasm	18	24.3	4.7e-07	2.1e-06
nucleoside binding	32	43.2	7.7e-15	2.4e-13
nucleosome assembly	3	4.1	0.072	0.32
nucleosome organization	3	4.1	0.086	0.36
nucleotide binding	32	43.2	6.5e-11	1.1e-09
nucleotide phosphate-binding region:ATP	29	39.2	2.5e-18	7.9e-16
nucleotide-binding	30	40.5	7.3e-13	8.3e-12
nucleus	52	70.3	4.5e-18	1e-16
Oocyte meiosis	7	9.5	1.9e-06	1.1e-05
organelle fission	38	51.4	1.8e-47	1.2e-45
organelle localization	11	14.9	4.2e-11	1.1e-09
organelle lumen	28	37.8	1.3e-08	6.5e-08
outer kinetochore of condensed chromosome	3	4.1	0.00079	0.0027
p53 signaling pathway	3	4.1	0.026	0.07
phosphate metabolic process	11	14.9	0.03	0.16
phosphoinositide-mediated signaling	7	9.5	6.5e-06	8.9e-05
phosphoprotein	69	93.2	2e-23	5.8e-22
phosphorus metabolic process	11	14.9	0.03	0.16
phosphorylation	10	13.5	0.024	0.14
phosphotransferase	4	5.4	0.041	0.13
P-loop	3	4.1	0.072	0.22
polymorphism	64	86.5	8.9e-07	6.3e-06
positive regulation of cell cycle	5	6.8	0.00022	0.0023
positive regulation of cellular component organization	5	6.8	0.015	0.096
positive regulation of cellular protein metabolic process	5	6.8	0.034	0.18
positive regulation of exit from mitosis	2	2.7	0.021	0.12
positive regulation of ligase activity	4	5.4	0.0066	0.047
positive regulation of mitosis	4	5.4	0.00029	0.003
positive regulation of mitotic metaphase/anaphase transition	3	4.1	8.1e-05	0.00089
positive regulation of nuclear division	4	5.4	0.00029	0.003
positive regulation of organelle organization	5	6.8	0.00094	0.0083
positive regulation of protein metabolic process	5	6.8	0.039	0.2
positive regulation of protein modification process	5	6.8	0.017	0.1
positive regulation of protein ubiquitination	4	5.4	0.0097	0.065
positive regulation of ubiquitin-protein ligase activity	4	5.4	0.0059	0.043
primary microcephaly	2	2.7	0.023	0.083
Progesterone-mediated oocyte maturation	5	6.8	0.00024	0.00089
pronucleus	4	5.4	2.9e-05	0.00012
proteasomal protein catabolic process	4	5.4	0.016	0.1
proteasomal ubiquitin-dependent protein catabolic process	4	5.4	0.016	0.1
protein amino acid phosphorylation	10	13.5	0.0079	0.055
protein complex disassembly	2	2.7	0.086	0.36
protein C-terminus binding	5	6.8	0.003	0.03
protein depolymerization	2	2.7	0.021	0.12
protein heterodimerization activity	4	5.4	0.058	0.37
protein kinase activity	11	14.9	0.0002	0.0026
Protein kinase, ATP binding site	11	14.9	4.6e-06	0.00019
Protein kinase, core	10	13.5	4.8e-05	0.00096
protein serine/threonine kinase activity	11	14.9	1.1e-05	0.00016
protein-DNA complex assembly	5	6.8	0.0013	0.011
purine nucleoside binding	32	43.2	6.4e-15	2.5e-13
purine ribonucleotide binding	32	43.2	2.9e-13	7.4e-12
RB Tumor Suppressor/Checkpoint Signaling in response to DNA damage	2	2.7	0.088	0.36
recombinational repair	2	2.7	0.095	0.39
region of interest:Globular	3	4.1	0.0014	0.043
region of interest:Necessary for interaction with CASC5	2	2.7	0.0075	0.19
regulation of cell cycle	22	29.7	1.3e-17	5.3e-16
regulation of cell cycle process	14	18.9	2.1e-14	6.4e-13
Regulation of cell cycle progression by Plk3	2	2.7	0.067	0.34
regulation of chromosome segregation	3	4.1	0.0004	0.004
regulation of cyclin-dependent protein kinase activity	4	5.4	0.0028	0.022
regulation of exit from mitosis	2	2.7	0.061	0.29
regulation of ligase activity	5	6.8	0.00085	0.0078
regulation of microtubule-based process	3	4.1	0.027	0.15
regulation of mitosis	9	12.2	4.5e-10	1e-08
regulation of mitotic cell cycle	17	23	5.3e-17	2e-15
regulation of mitotic metaphase/anaphase transition	6	8.1	8.5e-08	1.5e-06
regulation of nuclear division	9	12.2	4.5e-10	1e-08
regulation of organelle organization	10	13.5	1.9e-06	2.7e-05
regulation of phosphorylation	6	8.1	0.098	0.39
regulation of protein modification process	6	8.1	0.019	0.12
regulation of protein ubiquitination	5	6.8	0.0019	0.015
regulation of S phase	2	2.7	0.1	0.4
regulation of ubiquitin-protein ligase activity	5	6.8	0.00074	0.007
regulation of ubiquitin-protein ligase activity during mitotic cell cycle	5	6.8	0.00052	0.0051
response to DNA damage stimulus	12	16.2	3.5e-06	4.9e-05
ribonucleotide binding	32	43.2	2.9e-13	7.4e-12
Role of Ran in mitotic spindle regulation	3	4.1	0.0034	0.078
S_TKc	8	10.8	0.00016	0.0027
second-messenger-mediated signaling	7	9.5	0.0014	0.012
sequence variant	64	86.5	2.6e-06	0.00016
Serine/threonine protein kinase	8	10.8	3.9e-05	0.0012
Serine/threonine protein kinase, active site	11	14.9	4.8e-07	2.9e-05
Serine/threonine protein kinase-related	9	12.2	4.1e-05	0.001
serine/threonine-protein kinase	11	14.9	1.7e-06	1.1e-05
short sequence motif:KEN box	2	2.7	0.019	0.36
short sequence motif:Nuclear localization signal	10	13.5	3.5e-06	0.00018
sister chromatid segregation	11	14.9	2.5e-15	8.4e-14
spindle	28	37.8	4e-37	4.1e-35
spindle checkpoint	5	6.8	3.3e-07	5.3e-06
spindle elongation	2	2.7	0.01	0.069
spindle localization	4	5.4	1.6e-05	0.00019
spindle microtubule	8	10.8	5.7e-11	4.1e-10
spindle midzone	2	2.7	0.028	0.074
spindle organization	13	17.6	4.1e-18	1.8e-16
spindle pole	8	10.8	1.9e-10	1.2e-09
transferase	12	16.2	0.016	0.06
traversing start control point of mitotic cell cycle	2	2.7	0.031	0.17
tubulin binding	5	6.8	0.00084	0.0099
ubl conjugation	18	24.3	5.1e-11	4.8e-10
